# Supplementary material for: Association between epilepsy and challenging behaviour in adults with intellectual disabilities: systematic review and meta-analysis
Source: BJPsych Open. 2020 Sep 25;6(5):e114. doi: 10.1192/bjo.2020.96 (PMC7576663; doi:10.1192/bjo.2020.96)
Supplement: Supplementary file 1 [file bjosup.zip]

Archive with 3 entries (3 files):
- S2056472420000964sup001.pdf
- S2056472420000964sup002.pdf
- S2056472420000964sup003.pdf
